# Supplementary material for: Synthesis and Inhibition Activity Study of Triazinyl-Substituted Amino(alkyl)-benzenesulfonamide Conjugates with Polar and Hydrophobic Amino Acids as Inhibitors of Human Carbonic Anhydrases I, II, IV, IX, and XII
Source: Int J Mol Sci. 2021 Oct 19;22(20):11283. doi: 10.3390/ijms222011283 (PMC8537140; doi:10.3390/ijms222011283)
Supplement: Supplementary file 1 [file ijms-22-11283-s001.zip]

Archive with 1 entries (1 files):
- ijms-1426343-supplementary.pdf
